# Supplementary material for: Conserved Secondary Structures in Viral mRNAs
Source: Viruses. 2019 Apr 29;11(5):401. doi: 10.3390/v11050401 (PMC6563262; doi:10.3390/v11050401)
Supplement: Supplementary file 1 [file viruses-11-00401-s001.zip]

Archive with 5 entries (4 files):
- supplement/
- supplement/Fig_S1.html
- supplement/Fig_S2.png
- supplement/Fig_S3.txt
- supplement/Table_S1_S2.pdf
