# Supplementary material for: Conserved Secondary Structures in Viral mRNAs
Source: Viruses. 2019 Apr 29;11(5):401. doi: 10.3390/v11050401 (PMC6563262; doi:10.3390/v11050401)
Supplement: Supplementary file 1 [file viruses-11-00401-s001.zip › supplement/Fig_S3.txt]

CLUSTAL O(1.2.4) multiple sequence alignment
lcl|t260797p91 MSIVKVQFANQDLEVISIRDNDGQLWLLANPFARILEYSTTPRYSSASLRGAYVITTSTV	60
lcl|t208013p68 MAVVKVQFANENVEIVSVRDENDQLWLLANPFARILEYSNAPKAISTYVTEKNQKCLEQM	60
lcl|t78219p66 MAVVKVNFGNEELKVVSVRDSNDQLWLLANPFARILQYANAPKAVSTYVSNNNQKYFEEL	60
lcl|t204440p74 MAVVKVNFGNQEFEVVSVKDCNNQLWLLANPFARILQYANSRNAIAKFVSVNNQLQLHDL	60
lcl|t207830p75 MVVVKVNFGNQKLEVVSVKDCNNQLWLLANPFARILQYVSAPNAIAKFVSNNNQRSFENI	60
* :***:*.*:..:::*::* :.*************:* .: . : : :
lcl|t260797p91 EIHQSCRPLRTDSGVANA------------------------------------------	78
lcl|t208013p68 QSAQLGKTILTSSSIQAKSKFINKAGLFELIQASRMPKAQEFRNWVNSDLLVKLCDGGEY	120
lcl|t78219p66 QSSQAGQTYVTSSYVQTKSKFINRAGLFELIQGSKMPKAQEFKQWVNSDLLVKLSDTGEY	120
lcl|t204440p74 KAPRIE---ALASSIHPQSKFINRAGLFELIQGSKMPKAKEFRNWVNSDLLIKLSDTGEY	117
lcl|t207830p75 KSHHSDETYVTSSYVQAKSKFINRAGLFELIQASKMPKAQEFKQWVNSDLLGKLSDTGEY	120
: : * :
lcl|t260797p91 ------------------------------------------------------------	78
lcl|t208013p68 SMRTDAPASVAEGMNVLHKATNNGDEAPWMKDMDGILKEIEKRDETINILTRDLRTANQN	180
lcl|t78219p66 RMQTDAPTAASEAMNVVHKVCNNGQEAPWQVEFDEIKHVIQKKDDKIEELTVSLTEANGA	180
lcl|t204440p74 RMQTDAPTSASEAMNVIHKICNNGQEPSWREELNEFKHIINTKDNKINELTVSLTEANEA	177
lcl|t207830p75 RMQTDAPTSASEAMNVIHKICNNGQEASWREELNEFKHIIKTKDNKINELTLSLTETNGA	180
lcl|t260797p91 ------------------------------------------------------------	78
lcl|t208013p68 LMEFAKEI-------IKGRQDLAVANQSMSNLANRVVDMAQDVAVKPADPNLRHSLAVCA	233
lcl|t78219p66 LILLSQNLSSALNMVNEARKDSEKARQDMTQLANRVVDVAQDVVVKPADPQLRHSLAVCD	240
lcl|t204440p74 LISLSQNLSSALNMVNEA-------RQDMTQLANRVVDVAQDVVVKPADPQLRHSLAVCD	230
lcl|t207830p75 LLSLSQNLSSALNMVNEA-------RQDMSQLANRMVDVAQDVVVKPADPQLRHSLAVCD	233
lcl|t260797p91 ------------------------------------------------------------	78
lcl|t208013p68 IGNDQYAFLRPQKRSLKRSLDRLSADEQNIVFQSDYVPNAMNVLNKVKEALPKKKYTARH	293
lcl|t78219p66 LGNDQYAFIRPQKRSLKRSLDRLLVDEQNIVFHSDYVPNAMNVLNKVKEAIPKEKFTARH	300
lcl|t204440p74 LGNDQFAFIRPQKRSLKRSLDRLLVDEQNIVFHSDYVPNAMNVLNKVKEAIPKEKFTARH	290
lcl|t207830p75 LGNDQYAFIRPQKRSLKRSLDRLLVDEQNIVFHSDYVPNAMNVLNKVKEAIPKEKFTARH	293
lcl|t260797p91 --------------------------------------	78
lcl|t208013p68 NKITLLEDFSRDELLDVISSTLAPRQVALAANKCANKS	331
lcl|t78219p66 NKITLLDDFNREDLVDVVSSALKQRQLTLFNNKNL---	335
lcl|t204440p74 NKIKLLNNFSRDELVDVVSSALKQRQLALLNDKTYK--	326
lcl|t207830p75 NKITLLDNYSRKELVDVVSSALKQRQLALLNDKTYK--	329
